# Supplementary material for: Growth and nutrient removal efficiency of duckweed (lemna minor) from synthetic and dumpsite leachate under artificial and natural conditions
Source: PLoS One. 2019 Aug 27;14(8):e0221755. doi: 10.1371/journal.pone.0221755 (PMC6711526; doi:10.1371/journal.pone.0221755)
Supplement: S1 File — (XLSX) [file pone.0221755.s001.xlsx]

## Sheet: Sheet2
		% removed N	% removed P	% of total removed N	% of total removed P
Test 1	Synthetic	81.25	49.26	93	91
	Dumpsite	86.89	59.27	79.77	68.83
Test 2	Synthetic	83.63	52.36	96	94
	Dumpsite	88.77	64.81	85.37	74.82
Test 3	Synthetic	84.88	54.08	90	92
	Dumpsite	91.06	65.91	82.44	68.6

## Sheet: Sheet3
			Total removed (%)	Duckweed uptake (% of total removed)
	Test 1	SL	49.26	91
		DL	59.27	68.83
	Test 2	SL	52.36	94
		DL	64.81	74.82
	Test 3	SL	54.08	92
		DL	65.91	68.6

## Sheet: N Balance
			Total removed (%)	Duckweed uptake (% of total removed)
	Test 1	SL	81.25	93
		DL	86.89	79.77
	Test 2	SL	83.63	96
		DL	88.77	85.37
	Test 3	SL	84.88	90
		DL	91.06	82.44
